# Supplementary material for: A novel pre-clinical strategy to deliver antimicrobial doses of inhaled nitric oxide
Source: PLoS One. 2021 Oct 13;16(10):e0258368. doi: 10.1371/journal.pone.0258368 (PMC8513841; doi:10.1371/journal.pone.0258368)
Supplement: S1 Data — (XLSX) [file pone.0258368.s001.xlsx]

## Sheet: Figure 3
Figure 3 - A. Nitric Oxide Concentration (NO)
Time (h)	CASE 1	CASE 2	CASE 3	CASE 4	CASE 5
BL	0	0	0	0	0
0.5	169	164	160	154	164
1	156	162	160	156	165
1.5	157	163	162	158	155
2	157	164	165	164	166
2.5	160	166	162	159	166
3	160	163	163	165	157
3.5	158	163	165	151	158
4	161	163	165	162	161
4.5	161	163	160	164	161
5	160	163	161	164	158
5.5	163	163	164	165	165
6	165	166	159	156	163
Figure 3 - B. Nitrogen Dioxide Concentration (NO2)
BL	0	0	0	0	0
0.5	4	3.6	3.4	3.5	4.1
1	3.3	3.3	3.3	2.9	4.1
1.5	3.2	3.3	3.3	2.9	3
2	3.2	3.2	3.3	3	3.9
2.5	3.1	3.2	3.1	2.9	3.9
3	3.1	3.1	3.1	3.1	3.5
3.5	3	3	3.1	2.7	3.6
4	3	3	3.1	3	4.1
4.5	3	3	2.9	3.2	3.7
5	3	3	2.9	3.2	3.2
5.5	3	3	3	3.3	3.9
6	3	3	2.8	3	3.8

## Sheet: Figure 4
Figure 4 - A. Methemoglobin %
	CONTROL (n=5)					TREATMENT (n=5)
Time (h)	1	2	3	4	5	B. CASE 1	C. CASE 2	D. CASE 3	E. CASE 4	F. CASE 5
BL	0.2	0.5	0.3	0.1	0.3	0.7	0.5	0.3	0.3	0.3
0.5	0.5	0.4	0.3	0.3	0.3	3.2	3.4	2.1	2.5	2.2
1	0.7	0.4	0.3	0	0.1	5.6	4.2	2.9	4.3	2.7
1.5	0.8	0.6	0.3	0.3	0.3	6.6	5.6	3.5	5.5	3.3
2	0.7	0.6	0.1	0.2	0	3.4	6.9	3.9	3.5	3.8
2.5	0.8	0.6	0	0.2	0.3	3.7	3.3	4.3	3.6	4.5
3	0.9	0.6	0.1	0.2	0.3	4	3.4	5	4.2	4.9
3.5	0.9	0.6	0.2	0.2	0.3	4.4	3.5	5.5	3.9	5.1
4	1	0.6	0.2	0.1	0.3	4.6	3.7	5.5	4.4	5.8
4.5	1	0.5	0.1	0.2	0.3	4.8	3.8	2.7	4.4	5.8
5	1.1	0.5	0.1	0.1	0.3	4.9	3.9	2.7	4.8	3.1
5.5	1.1	0.5	0	0.1	0.3	5.4	4.1	2.8	5.1	2.9
6	0.6	0.6	0	0.1	0	6.2	4.3	3	5.6	3
72	NA	0.7	0	0.2	0.3	0.7	0.6	0.3	0.6	0.3
Figure 4 - B-F
Time (h)	B. CASE 1	C. CASE 2	D. CASE 3	E. CASE 4	F. CASE 5
BL	0.7	0.5	0.3	0.3	0.3
0.5	3.2	3.4	2.1	2.5	2.2
1	5.6	4.2	2.9	4.3	2.7
1.5	6.6	5.6	3.5	5.5	3.3
2	3.4	6.9	3.9	3.5	3.8
2.5	3.7	3.3	4.3	3.6	4.5
3	4	3.4	5	4.2	4.9
3.5	4.4	3.5	5.5	3.9	5.1
4	4.6	3.7	5.5	4.4	5.8
4.5	4.8	3.8	2.7	4.4	5.8
5	4.9	3.9	2.7	4.8	3.1
5.5	5.4	4.1	2.8	5.1	2.9
6	6.2	4.3	3	5.6	3
72	0.7	0.6	0.3	0.6	0.3
Note: MB boulus administration

## Sheet: Figure 5
Figure 5 - A. NOx Plasma
Time (h)	CONTROL (n=5)					TREATMENT (n=5)
0	13.251	8.367	1.424	1.135	6.404	12.425	5.662	2.936	4.485	5.71
3	4.91	10.772	2.108	1.748	7.04	34.517	41.656	16.192	15.327	16.408
6	4.234	4.234	3.657	1.532	7.103	49.846	49.922	23.9	22.027	26.493
72	NA	7.766	3.981	3.477	2.554	0	NA	3.513	1.856	30.138
Figure 5 - B. NOx BAL
Time (h)	CONTROL					TREATMENT
0	0.552	2.806	0	0	2.999	NA	0.477	0	0	0
6	2.28	0.777	1.387	0.559	4.208	NA	3.708	2.504	4.449	4.081
72	NA	0.631	0.271	0	1.822	NA	1.153	0.271	0	5.035
Figure 5 - C. NOx Tissue
	CONTROL					TREATMENT
	0	5.163	5.481	1.758	3.158	7.994	8.026	9.521	2.808	2.904

## Sheet: Figure 6
Figure 6 - A. Lung Compliance												Figure 6 - B. Tidal Volumen
Time (h)	CONTROL (n=5)					TREATMENT (n=5)						Time (h)	CONTROL (n=5)					TREATMENT (n=5)
BL	36	29	25	28	27	32	40	30	28	26		BL	541	441	382	427	402	479	397	445	423	394
0.5	36	31	27	32	30	35	35	29	30	27		0.5	542	458	400	482	443	528	351	439	445	409
1	37	31	29	32	29	36	35	29	29	27		1	552	461	431	487	430	541	451	442	438	406
1.5	38	30	29	33	28	35	35	29	29	28		1.5	576	455	429	499	425	527	452	435	440	423
2	42	29	29	34	29	38	34	30	32	28		2	627	442	440	503	432	576	447	444	479	421
2.5	43	29	31	35	28	37	34	31	34	29		2.5	641	429	458	422	427	562	443	469	504	429
3	38	28	32	36	28	38	33	33	34	28		3	380	422	487	427	426	570	433	489	517	420
3.5	39	28	29	35	31	37	33	34	34	28		3.5	385	425	434	419	464	556	432	506	412	425
4	39	28	34	35	32	37	33	33	35	32		4	389	426	512	422	482	556	427	490	419	474
4.5	40	28	33	36	33	37	33	33	40	30		4.5	400	421	501	430	499	557	425	501	478	456
5	38	28	34	40	35	37	33	33	34	30		5	380	422	503	475	519	555	425	493	406	455
5.5	39	30	33	40	35	39	32	35	34	31		5.5	391	455	500	475	526	585	420	532	410	466
6	39	31	32	40	34	39	35	34	35	30		6	387	466	475	475	509	586	451	513	421	455
72	NA	26	31	27	27	27	29	35	28	17		72	NA	387	470	400	410	412	432	526	420	260
Figure 6 - C. Lung Injury Scoe
	CONTROL (n=4)					TREATMENT (n=5)
Alveolar Hemorrhage	NA	0	0	1	0	1	1	0	1	0
Cappilary Congestion	NA	1	2	1	1	1	1	1	1	1
Edema / Fibrinous Exudates	NA	0	1	0	1	0	2	0	0	1
WBC Infiltration	NA	1	2	2	2	1	1	1	2	2

## Sheet: Figure 7
Figure 7 - A. CREATININE												Figure 7 - D. ALT												Figure 7 - G.INR
Time (h)	CONTROL (n=5)					TREATMENT (n=5)						Time (h)	CONTROL (n=5)					TREATMENT (n=5)						Time (h)	CONTROL (n=5)					TREATMENT (n=5)
1	77	90	106	111	95	98	94	108	90	72		1	53	67	61	70	81	53	54	60	54	47		1	0.9	1	1	1	0.9	0.9	0.9	1	0.9	0.9
2	78	80	104	118	97	101	93	106	90	73		2	50	61	60	71	78	52	52	55	53	47		2	0.9	0.9	1	1	0.9	0.9	0.9	1	0.9	0.9
3	75	71	105	120	105	103	96	105	93	74		3	49	55	58	70	78	51	52	53	53	46		3	0.9	1	1	1	0.9	0.9	0.9	1	1	0.9
4	72	82	104	118	115	102	98	110	88	77		4	49	62	57	69	81	49	52	52	56	45		4	0.9	0.9	0.9	1	0.9	0.9	0.9	1.1	1	0.9
5	70	79	102	125	123	104	97	111	87	77		5	45	60	55	69	80	49	52	49	57	45		5	1	0.9	1	0.9	0.9	0.9	0.9	1	1	0.9
6	71	81	103	128	104	108	96	113	90	84		6	46	60	56	68	68	45	51	52	58	47		6	0.9	0.9	1	1	0.9	0.9	0.9	0.9	1	0.9
24	NA	80	86	102	87	80	80	95	91	67		24	NA	74	63	85	80	58	75	72	68	50		24	NA	0.9	0.8	1	0.9	0.9	1	0.9	0.9	0.9
48	NA	73	85	94	93	78	83	91	86	75		48	NA	74	67	84	84	57	67	64	64	57		48	NA	0.9	0.9	0.9	0.9	0.9	0.9	0.9	0.9	0.9
72	NA	83	114	105	97	106	90	99	112	94		72	NA	72	62	76	76	59	60	55	60	49		72	NA	0.9	0.9	0.9	0.9	0.9	0.8	0.9	0.9	0.9
Figure 7 - B. UREA												Figure 7 - E. LD
Time (h)	CONTROL (n=5)					TREATMENT (n=5)						Time (h)	CONTROL (n=5)					TREATMENT (n=5)
1	2.2	0.9	2.8	1.4	1.2	3.3	1.8	1.8	2.1	1.7		1	511	640	608	591	584	570	579	659	632	609
2	2.6	1.4	2.7	1.5	1.4	2.9	2.2	2.1	2.4	1.8		2	515	600	551	576	585	545	535	625	646	576
3	2.5	1.4	3	1.1	1.6	3.5	2.5	2.3	2.4	2.4		3	481	519	563	578	562	511	551	602	656	586
4	2.7	1.8	3.4	1.1	1.9	3.5	2.9	2.5	2.7	2.8		4	479	643	570	580	576	543	557	561	792	643
5	2.8	2	3.2	2.1	2.5	3.6	2.4	2.6	2.7	3.1		5	436	607	559	586	579	496	553	580	897	546
6	2.8	2.2	3.6	2.1	2.2	3.6	3	3.3	2.9	3.6		6	467	598	529	567	550	498	526	732	993	577
24	NA	2.1	3	2.4	2.4	3.2	2.1	2.7	3	1.7		24	NA	847	714	880	797	777	761	768	1361	734
48	NA	2.2	2.8	2.7	2.1	2.9	2.1	3.1	2.4	1.6		48	NA	751	650	744	752	777	636	662	1237	704
72	NA	1.9	3.5	2.3	2.9	2.1	2.5	2.8	1.7	2.8		72	NA	757	616	640	666	579	671	581	1073	660
Figure 7 - C. AST												Figure 7 - F. PROTHROMBIN TIME
Time (h)	CONTROL (n=5)					TREATMENT (n=5)						Time (h)	CONTROL (n=5)					TREATMENT (n=5)
1	40	26	40	39	28	25	34	33	23	20		1	10.8	11	11	11.6	10.4	10.4	10.8	11.6	10.7	10.5
2	39	23	39	39	27	23	29	27	24	19		2	10.5	10.7	11.7	11.1	10.9	10.6	10.8	11.2	10.9	10.5
3	37	21	38	39	24	22	30	24	54	20		3	10.5	11.3	11.1	11.7	10.6	10.4	10.8	11.3	11.4	10.1
4	36	25	40	43	26	24	31	21	107	21		4	10.9	10.7	10.8	11.2	10.4	10.4	10.8	12	11.2	10.1
5	35	24	41	42	30	21	29	20	146	15		5	11.8	10.8	11.1	10.9	10.2	10.6	10.9	11.7	11.2	10.2
6	36	24	41	41	32	21	27	25	175	18		6	10.8	10.5	11.5	11.4	10.6	10.8	10.4	10.7	11.9	10.1
24	NA	41	41	94	36	50	56	41	65	22		24	NA	10.4	9.4	11.4	10.6	10.7	11	10.8	10.8	10.2
48	NA	27	35	37	29	35	29	29	37	23		48	NA	10.3	9.9	10.7	10.5	10.3	10.3	10.9	10.4	10.9
72	NA	43	41	43	43	38	43	42	39	35		72	NA	10	9.9	10.9	10.3	10.7	9.8	10.4	10.9	10.4
